# Supplementary material for: Molecular cytological analysis of alien introgressions in common wheat lines derived from the cross of TRITICUM AESTIVUM with T. kiharae
Source: BMC Plant Biol. 2020 Oct 14;20(Suppl 1):201. doi: 10.1186/s12870-020-02407-2 (PMC7556913; doi:10.1186/s12870-020-02407-2)
Supplement: Supplementary file 1 — Additional file 1 Table S1. The length of the amplification fragments (bp) of SSR markers in parental wheat varieties and introgression lines. [file 12870_2020_2407_MOESM1_ESM.xlsx]

## Sheet: Лист1
	Table S1. The length of the amplification fragments (bp) of SSR markers in parental wheat varieties and introgression lines
	Marker	Chromosome*	Parental varieties			Introgression lines
			Rassvet	Festivalnaya	Saratovskaya 29	T. kiharae	19	20-1	25-2	28	34-1	31
1	Xwmc24	1A	135	155	155	145	155	155	155	155	155	135
2	Xgwm1097		128	151	154	103	154	103	103	103	103	128
3	Xgwm691		152	0	0	0	0	0	0	0	0	152
4	Xgwm357		125	123	121	119	119	119	119	123	123	125
5	Xgwm633		123	136	136	125	125, 136	125	125, 136	136	123	123
6	Xgwm99		108	133	108	108, 141	108, 141	120, 141	108, 141	141	141	108
7	Xtaglgap	1B	238	238	240	238	238	240	238	238	238	238
8	Xgwm1100		227	195	227	0	0	227	0	210, 227	227	227
9	Xgwm18		188	188	196	180	180	180	180	145, 188	188	188
10	Xgwm806		122	128	122	0	0	0	122	0	122	122
11	Xgwm274a		166	168	164	0	168	164	164	168	166	166
12	Xgwm268		208	208	234	180	180	180	234	180	208	208
13	Xgwm603	1D	150	155	155	155	155	155	155	155	155	150
14	Xgwm232		142	142	142	142	142	142	142	142	142	142
15	Xgwm726	2A	125	125	132	120	120	132	125, 132	120	125	125, 132
16	Xgwm95		121	125	125	106	106	125	106	125	121	121
17	Xgwm312		222	220	196	184	196	220	184	184	214	222
18	Xgwm1256		214	208	214	208	214	214	208	208	208	214
19	Xgwm1128	2B	160	168	192	148	192	192	192	168	168	160
20	Xgwm630		124	124	124	0	124	124	124	0	124	124
21	Xgwm972		146, 155	152	146, 155	146	146, 155	146, 155	146, 155	146	152	146, 155
22	Xgwm120		150	150	150	0	150	150	150	0	150	150
23	Xgwm1067		170	180	180	165	180	180	180	165	0	170
24	Xgwm619		150	176	152	148	152	152	152	152	155	150
25	Xgwm455	2D	154	154	154	154	154	154	154	154	154	154
26	Xgwm102		155	145	145	155	145	145	145	145	145	155
27	Xgwm301		210	210	215	226	215	215	215	210	210	210
28	Xgwm757	3A	113	101	0	0	0	0	0	0	101	113
29	Xgwm674		166	166	166	178	166	166	166	166	166	166
30	Xgwm720		159	153	156	133	156	153	153	165	153	159
31	Xgwm1110		209	197	203	192	203	197	203	197, 209	197	209
32	Xgwm389	3B	139	131	135	0	0	135	0	131	131	139
33	Xgwm533		143	143	119	140	140	143	140	119	143	143
34	Xgwm493		166	166	166	0	0	166	166	166	166	166
35	Xgwm566		122	124	128	0	0	128	128	122	122	122
36	Xgwm108		136	134	140	0	140	140	140	140	134	136
37	Xgwm980		154	206	172	166	0	0	172	172	0	154
38	Xgwm1243	3D	152	148	142	142	142	142	142	148	148	152
39	Xgwm977		110	110	106	112	106	106	110	110	110	110
40	Xgwm929	4A	136	136	179	0	136	136	136	136	136	136
41	Xgwm894		151	121	151	151	151	121	121	151	121	151
42	Xgwm1251		224	230	230	0	230	230	230	230	230	224
43	Xgwm832		158	158	152	107	158	158	152	152	158	158
44	Xgwm857	4B	188	188	186	0	186	186	186	188	188	188
45	Xgwm513		146	150	148	160	148	148	148	150	150	146
46	Xgwm251		80	109	111	0	111	109	111	109	109	80
47	Xgwm375		135	164	167	112	167	164	167	164	164	135
48	Xgwm1081		138	138	138	152	138	138	138	138	138	138
49	Xgdm129	4D	117	117	117	117	117	117	117	117	117	117
50	Xgwm1163		136	136	136	136	136	136	136	136	136	136
51	Xgwm415	5A	133	133	133	105	133	133	133	105	133	133
52	Xgwm1236		140	148	140	120	148	120	140	120	148	140
53	Xgwm982		124, 130	120, 125	120, 125	107	120, 128	107	128	107	90	124, 130
54	Xgwm126		202	202	198	196	198	196	202	196	202	202
55	Xgwm544	5B	170, 224	170	172	170, 224	170	172	172	172	170	170
56	Xgwm810		144	154	144	149	154	144	149	144	0	144
57	Xgwm1043		124	126	143	0	136	126	0	158	136	126
58	Xgwm408		180	180	180	182	182	182	182	180	180	180
59	Xgwm604		126	106, 118	126	120	120	106, 120	120	130	120	126
60	Xgwm190	5D	207	207	207	211	207	207	207	207	207	207
61	Xgwm182		160	160	166	158	166	166	166	160	160	160
62	Xgwm334	6A	114	114	116	119	114	114	116	114	114	114
63	Xgwm1150		166	164	191	0	0	164	0	164	0	164
64	Xgwm1089		121	121	151	149	149	151	149	121	149	121
65	Xgwm518	6B	224	224	240	0	0	240	240	224	224	224
66	Xgwm1233		140	159	140	0	0	140	140	159	140	140
67	Xgwm680		124	124	122	109	122	122	122	124	124	124
68	Xgwm1076		135	130	122	0	122	122	122	135	135	135
69	Xgwm219		178	178	0	0	0	178	0	178	178	178
70	Xgwm904	6D	154	154	180	160	180	180	180	154	154	154
71	Xgwm469		165	160	175	155	175	175	160	160	160	165
72	Xgwm681	7A	193	206	0	199	199	199	0	188	0	193
73	Xgwm60		213	213	213	174	174	174	213	213	213	213
74	Xgwm631		190	199	190	180	196, 180	199	190	190, 193	0	190
75	Xgwm698		0	158	158	173	189	158	158	177	158	0
76	Xgwm1184	7B	141	141	141	93	141	141	141	141	141	141
77	Xgwm871		128, 138	138, 150	138, 150	150	138, 150	138	138, 150	138, 150	138, 150	138, 150
78	Xgwm274		140	140	140	140	0	140	140	140	0	140
79	Xgwm1144		127	130	127	108	127	127	127	129	108	127
80	Xgwm577		163	137	163	0	163	163	163	137	0	163
81	Xgwm1220	7D	148	148	134	130	134	134	134	148	150	148
82	Xgwm1102		226	226	215	208	215	215	230	226	228	230
* chromosomal localization of SSR markers indicated according toconsensus maps of ITMI population [27, 28]
fragments specific to T. kiharae are marked by yellow color
